# Supplementary material for: Differential lncRNA Expression in Undifferentiated and Differentiated LUHMES Cells Following Co-Exposure to Silver Nanoparticles and Nanoplastic
Source: Materials (Basel). 2025 Jun 7;18(12):2690. doi: 10.3390/ma18122690 (PMC12193781; doi:10.3390/ma18122690)
Supplement: Supplementary file 1 [file materials-18-02690-s001.zip]

Archive with 1 entries (1 files):
- materials-3644736-supplementary.xlsx
