# Supplementary material for: Differential lncRNA Expression in Undifferentiated and Differentiated LUHMES Cells Following Co-Exposure to Silver Nanoparticles and Nanoplastic
Source: Materials (Basel). 2025 Jun 7;18(12):2690. doi: 10.3390/ma18122690 (PMC12193781; doi:10.3390/ma18122690)
Supplement: Supplementary file 1 [file materials-18-02690-s001.zip › materials-3644736-supplementary.xlsx]

## Sheet: Supplementary Table S1
lncRNA expression in undifferentiated LUHMES cells following exposure to AgNPs, PSNPs or the mixture of both.
Mean Relative Normalized Expression (RE) from three indepenent experiments and BH-adjusted t-test p-values are shown. P-values <0 are marked in red.
RE was calculated relative to control and t-test was used to calculate statistical significance in expression between control group and treated groups.
Target	AgNPs RE	AgNPs P-Value_BH_adj	AgNPs+PSNPs RE	AgNPs+PSNPs P-Value_BH_adj	PSNPs RE	PSNPs P-Value_BH_adj
LURAP1L-AS1	167.309	7.1e-05	99.48	0.000497	1.84995	0.280663
RP11-325F22.2	31.028	0.0002485	30.1542	0.002982	1.51859	0.287284
LINC01504	4.36755	0.00101767	4.15404	0.00307667	1.09066	0.850693
RP3-523K23.2	2.97852	0.00126025	2.44793	0.00323557	0.9419	0.850693
RP11-844P9.2	2.54647	0.00235483	2.42972	0.00323557	1.15071	0.611245
AC009404.2	2.53721	0.00235483	1.7325	0.00323557	1.11667	0.611245
FOXP4-AS1	0.68523	0.0336931	0.69781	0.00323557	1.05026	0.850693
LINC01376	2.79873	0.0048067	2.47361	0.00936411	1.19368	0.850693
BX322557.10	0.62401	0.0156863	0.64955	0.00936411	0.96812	0.850693
RP11-703G6.1	24.7286	0.00890777	15.5677	0.022152	1.29175	0.916909
LINC00657	1.6311	0.003053	1.40298	0.0279681	1.01508	0.916909
FAM83H-AS1	2.3852	0.00394937	2.02285	0.0279681	1.09179	0.850693
RP11-44F14.2	0.44535	0.00877442	0.52581	0.0280146	1.01303	0.916909
GNG12-AS1	1.35792	0.0642471	1.56825	0.0280146	1.055	0.850693
RP9P	1.3878	0.00448089	1.38718	0.0285633	1.06514	0.813256
CTD-3252C9.4	3.26314	0.00620927	3.73451	0.0285633	1.30251	0.813256
ZNF793-AS1	0.75989	0.0114513	0.67883	0.0285633	0.96004	0.850693
RP11-282O18.3	0.79062	0.0213828	0.78709	0.0285633	1.00617	0.959166
RP11-364P22.2	0.4676	0.0531975	0.31344	0.0285633	0.64101	0.611245
PSMD6-AS2	1.28071	0.264101	1.14933	0.0285633	1.1638	0.813256
RP11-345P4.9	0.81938	0.20305	0.84257	0.0317201	1.0504	0.850693
AC006129.1	3.22784	0.0175326	3.57164	0.0367231	1.72847	0.287284
RN7SKP203	1.90413	0.170493	2.35793	0.0448813	0.6982	0.850693
UBA6-AS1	1.318	0.030388	1.33519	0.0538121	1.02962	0.8922
FGD5-AS1	0.89137	0.0516557	0.92615	0.0560976	1.10929	0.611245
SLC25A24P1	6.08329	0.0576402	5.92696	0.0560976	0.72673	0.850693
ERICH6-AS1	1.37142	0.0719916	1.28664	0.0560976	1.05449	0.850693
RP11-356O9.1	1.18629	0.302797	1.21584	0.0560976	1.17383	0.509539
RP1-151F17.2	0.84011	0.332276	0.79712	0.0600807	1.10353	0.611245
RP11-432J24.3	0.91818	0.433077	1.40593	0.071665	1.27298	0.287284
RP1-39G22.7	0.93378	0.529805	0.83395	0.0818309	1.04399	0.850693
CTD-2540B15.9	0.89446	0.538311	0.87074	0.095708	0.97396	0.916909
PTOV1-AS1	0.92059	0.489984	0.9187	0.0964675	0.98051	0.850693
RP11-500C11.3	1.1006	0.0973197	1.10013	0.107163	0.97414	0.850693
RP11-10K16.1	0.91705	0.636986	0.81578	0.107163	1.0173	0.954415
RP11-327O17.2	1.71	0.190199	2.66326	0.117233	1.20482	0.850693
AC093323.3	1.03052	0.15247	1.12153	0.128168	1.01646	0.850693
FLJ37453	1.38789	0.0713829	1.30576	0.136675	1.0181	0.916909
CTA-445C9.14	0.95672	0.737677	0.87874	0.136675	0.9728	0.850693
RP11-283I3.6	1.30373	0.038597	1.20407	0.16835	0.97898	0.916909
LINC00888	1.14885	0.184928	1.15839	0.228471	0.98964	0.954415
HAGLR	1.46416	0.529805	2.10533	0.228769	0.81252	0.878885
NRSN2-AS1	1.10035	0.173336	1.08439	0.231411	1.01645	0.916909
RP11-545E17.3	1.11554	0.573842	1.15903	0.231411	1.18337	0.611245
RP11-119B16.2	0.93737	0.738989	0.83715	0.243107	1.03217	0.916909
AC092192.1	1.50326	0.104592	1.15097	0.24516	1.09262	0.850693
RP11-757F18.5	1.28111	0.226884	1.15179	0.265002	1.08262	0.850693
RP11-67L2.2	0.98737	0.913736	0.94735	0.26552	1.04324	0.850693
RP11-1114A5.4	1.56542	0.0213828	1.37851	0.323034	0.97221	0.916909
LINC00960	1.08765	0.0642471	0.97197	0.328004	1.05101	0.813256
PRR7-AS1	1.16784	0.538311	1.08412	0.328004	1.03237	0.916909
RP11-421L21.3	1.20536	0.127059	1.09597	0.351777	1.01061	0.959166
RP11-226L15.5	1.05462	0.636986	0.98295	0.369685	1.08375	0.850693
LINC01290	1.0905	0.636986	0.84781	0.39085	1.10051	0.850693
AC097721.2	1.29606	0.204785	1.17821	0.403375	0.92679	0.850693
AC013410.2	2.72119	0.145365	1.55112	0.431521	1.13394	0.916909
USP12-AS1	1.84836	0.163791	1.58778	0.431521	0.7884	0.850693
RP11-33N16.2	1.82489	0.538311	2.07795	0.431521	1.19568	0.916909
TIPARP-AS1	1.04854	0.588568	1.22262	0.431521	1.03879	0.850693
RP11-725P16.2	1.09149	0.630601	1.10025	0.431521	1.05668	0.850693
RP4-724E16.2	1.39583	0.635151	2.06668	0.431521	0.96048	0.959166
AC008937.2	0.60037	0.0642471	0.88865	0.545148	0.67062	0.850693
CTD-2366F13.1	0.97501	0.836817	0.94787	0.641532	1.00658	0.959166
RP11-363E7.4	0.92934	0.170493	0.98306	0.728439	1.0379	0.850693
RP11-598P20.3	1.09504	0.205735	1.04408	0.728439	1.10134	0.813256
OTUD6B-AS1	0.90331	0.462703	0.95864	0.728439	0.94475	0.850693
RP11-38L15.2	1.34135	0.163791	0.97184	0.843873	1.0083	0.959166
AC019181.2	1.00683	0.969367	0.97909	0.843873	0.9842	0.954415
RP1-137K2.2	0.98707	0.969367	1.0387	0.940172	0.79487	0.850693
CTBP1-AS2	0.86249	0.50479	1.00147	0.993531	0.90041	0.850693

## Sheet: Supplementary Table S2
lncRNA expression in differentiated LUHMES cells following exposure to AgNPs, PSNPs or the mixture of both.
Mean Relative Normalized Expression (RE) from three indepenent experiments and BH-adjusted t-test p-values are shown. P-values <0 are marked in red.
RE was calculated relative to control and t-test was used to calculate statistical significance in expression between control group and treated groups.
Target	AgNPs RE	AgNPs P-Value_BH_adj	AgNPs+PSNPs RE	AgNPs+PSNPs P-Value_BH_adj	PSNPs RE	PSNPs P-Value_BH_adj
LURAP1L-AS1	87.9654	0	17.455	0.000426	1.00855	0.99889
RP11-432J24.3	11.9452	0.00840843	24.5258	0.000875667	0.85959	0.99889
RP11-67L2.2	1.00905	0.879949	1.34866	0.000875667	0.89002	0.262842
RP11-1114A5.4	2.23614	0.0245765	1.63743	0.00108275	0.95066	0.99889
RP11-325F22.2	161.32	0.00840843	808.942	0.0022152	0.92205	0.99889
RP11-38L15.2	3.85884	0.0144348	6.22425	0.00293467	1.03496	0.99889
LINC01290	39.8229	0.0119872	63.1826	0.00368186	0.88248	0.99889
FGD5-AS1	1.10216	0.21342	1.69103	0.00370088	1.00324	0.99889
NRSN2-AS1	1.91652	0.0119872	2.76902	0.00452033	0.99677	0.99889
RP3-523K23.2	137.143	0.00840843	8.52207	0.00506716	1.00514	0.99889
USP12-AS1	77.3933	0.00840843	32.7859	0.00506716	1.32566	0.99889
RP11-703G6.1	20.5398	0.00840843	21.1167	0.00506716	0.94338	0.99889
CTD-3252C9.4	8.96665	0.0148079	4.53007	0.00506716	0.92424	0.99889
SLC25A24P1	6.07685	0.0148079	2.02002	0.00506716	1.03567	0.99889
AC008937.2	25.3996	0.022007	174.679	0.00506716	1.39687	0.99889
PRR7-AS1	2.59087	0.0333235	10.8523	0.00506716	0.94242	0.99889
AC092192.1	2.62625	0.0508887	3.83028	0.00506716	1.00501	0.99889
PSMD6-AS2	1.18212	0.21342	1.82729	0.00506716	1.01698	0.99889
RP1-39G22.7	1.02588	0.736044	0.62219	0.00506716	0.97855	0.99889
LINC00657	2.12623	0.0119872	2.24253	0.0058859	0.95828	0.99889
LINC01376	2.74091	0.00840843	2.02482	0.00669014	1.0197	0.99889
RP11-226L15.5	0.75532	0.158191	0.41893	0.00669014	0.93138	0.99889
AC009404.2	3.95774	0.022007	3.95988	0.00735313	1.00119	0.99889
RP9P	1.75073	0.0119872	1.65516	0.00899996	0.95684	0.99889
CTD-2540B15.9	0.96739	0.805694	0.45392	0.00899996	0.94921	0.99889
RP11-283I3.6	2.32945	0.022007	2.65227	0.0100055	1.00583	0.99889
RP11-545E17.3	3.84582	0.075189	28.5471	0.0127984	1.10404	0.99889
UBA6-AS1	0.93764	0.507425	0.75734	0.013752	0.9362	0.99889
RP11-327O17.2	1.19879	0.525394	2.58003	0.013752	0.73659	0.99889
AC006129.1	24.9247	0.022007	11.8162	0.0157194	1.16602	0.99889
CTD-2366F13.1	0.45262	0.105178	0.19958	0.0220444	0.89654	0.99889
FAM83H-AS1	4.58457	0.0902233	5.20299	0.0230195	0.97798	0.99889
HAGLR	4.90003	0.022007	3.59221	0.0249425	1.32122	0.99889
RP11-345P4.9	0.71702	0.022007	0.75978	0.0252702	0.91407	0.99889
ZNF793-AS1	1.40939	0.0231176	1.61964	0.0252702	0.97959	0.99889
TIPARP-AS1	1.07423	0.625648	0.6827	0.0252702	0.90114	0.99889
FLJ37453	1.23376	0.21342	1.73466	0.0290764	0.99465	0.99889
RP11-500C11.3	0.89255	0.0247486	0.83722	0.0299292	0.93749	0.99889
RP1-137K2.2	1.44026	0.513981	2.95607	0.0499414	1.09704	0.99889
AC013410.2	3.66649	0.0511954	7.11487	0.0596677	1.09271	0.99889
RN7SKP203	19.291	0.0119872	3.49997	0.0612859	1.57513	0.99889
CTBP1-AS2	0.68381	0.0838064	0.65467	0.0612859	0.88516	0.99889
RP11-119B16.2	1.10296	0.611078	0.72897	0.0612859	0.96914	0.99889
RP11-356O9.1	1.16865	0.652952	2.451	0.0613014	1.09659	0.99889
RP11-363E7.4	0.74034	0.0170358	0.79073	0.0637671	0.98948	0.99889
LINC00960	0.76197	0.0568473	0.73188	0.0637671	0.90149	0.99889
CTA-445C9.14	0.95421	0.625648	0.78331	0.0652533	0.94391	0.99889
ERICH6-AS1	0.99898	0.988586	2.22721	0.0652533	1.01988	0.99889
LINC00888	1.39901	0.110532	1.20626	0.0982853	0.97232	0.99889
PTOV1-AS1	1.1496	0.495458	1.56507	0.106577	1.00012	0.99889
AC019181.2	1.34786	0.611078	3.30429	0.117287	1.33292	0.99889
BX322557.10	1.07042	0.436424	1.20775	0.153424	1.02725	0.99889
RP11-844P9.2	1.20992	0.206338	1.30703	0.165938	1.03891	0.99889
GNG12-AS1	1.55667	0.0245765	1.15874	0.167199	0.91711	0.99889
AC097721.2	1.2449	0.2324	0.78279	0.197642	0.95063	0.99889
AC093323.3	0.7894	0.145854	0.85852	0.235398	0.96238	0.99889
RP11-421L21.3	1.25103	0.408117	1.40305	0.235398	0.96933	0.99889
RP1-151F17.2	1.45004	0.0148079	0.93991	0.247962	0.9959	0.99889
LINC01504	1.96989	0.0188189	1.70511	0.247962	0.99043	0.99889
OTUD6B-AS1	1.01716	0.870674	1.15126	0.265219	0.98022	0.99889
RP11-757F18.5	4.99063	0.154476	2.62113	0.276898	0.19731	0.99889
RP11-282O18.3	0.9485	0.526689	0.9379	0.368357	0.92707	0.99889
RP11-725P16.2	1.35776	0.277481	0.70474	0.387698	1.01023	0.99889
RP11-364P22.2	1.49437	0.53052	1.45338	0.424768	1.06763	0.99889
RP11-10K16.1	0.77246	0.525394	0.77829	0.439782	1.01327	0.99889
FOXP4-AS1	1.2261	0.736044	1.60886	0.439782	1.01627	0.99889
RP11-44F14.2	0.62599	0.196641	0.80787	0.550795	0.90578	0.99889
RP11-33N16.2	1.95864	0.0358006	1.05694	0.794532	0.80579	0.99889
RP11-598P20.3	0.72027	0.273767	0.988	0.927669	0.90171	0.99889
RP4-724E16.2	0.32666	0.507425	1.04735	0.939036	0.31991	0.99889

## Sheet: Supplementary Table S3
Viability of undifferentiated and differentiated LUHMES cells measured by Neutral Red assay following exposure to AgNPs, PSNPs or their combination for 24 hours.
Results from three independent experiments.
				Cell Viability (% of control)
Sample	Cell type	Ag_conc (ug/ml)	PS_conc (ug/ml)	Experiment 1	Experiment2	Experiment 3
Control	Undifferentiated	0	0	100	100	100
PS 12.5	Undifferentiated	0	12.5	99.5749	94.9328	93.1902
PS 25	Undifferentiated	0	25	99.7262	89.5522	90.7058
PS 50	Undifferentiated	0	50	103.804	83.7434	91.2895
PS 75	Undifferentiated	0	75	110.519	84.606	83.5144
PS 100	Undifferentiated	0	100	90.1795	82.347	93.7141
Ag 0.1	Undifferentiated	0.1	0	102.025	100.475	103.42
Ag 0.2	Undifferentiated	0.2	0	73.5071	66.44	84.8614
Ag 0.3	Undifferentiated	0.3	0	45.7388	29.1332	64.0729
Ag0.1+PS12.5	Undifferentiated	0.1	12.5	110.094	99.3329	100.03
Ag0.1+PS25	Undifferentiated	0.1	25	108.819	96.5029	87.5553
Ag0.1+PS50	Undifferentiated	0.1	50	106.946	93.3813	103.854
Ag0.1+PS75	Undifferentiated	0.1	75	100.728	92.5249	94.9114
Ag0.2+PS12.5	Undifferentiated	0.2	12.5	74.4365	93.7226	75.7094
Ag0.2+PS25	Undifferentiated	0.2	25	74.804	93.0213	90.4514
Ag0.2+PS50	Undifferentiated	0.2	50	76.3242	98.9853	84.3526
Ag0.2+PS75	Undifferentiated	0.2	75	66.5542	93.1951	90.369
Ag0.3+PS12.5	Undifferentiated	0.3	12.5	52.5764	47.6212	76.583
Ag0.3+PS25	Undifferentiated	0.3	25	45.4938	28.7552	63.026
Control	Differentiated	0	0	100	100	100
PS 25	Differentiated	0	25	86.7187	97.8266	102.648
PS 50	Differentiated	0	50	83.7949	91.3835	97.4025
PS 75	Differentiated	0	75	92.2397	95.9363	91.6989
PS 100	Differentiated	0	100	93.3242	104.939	93.9363
PS 150	Differentiated	0	150	95.6015	108.712	98.4449
Ag 3	Differentiated	3	0	66.2722	64.5228	47.4519
Ag 6	Differentiated	6	0	33.0886	48.5844	46.8502
Ag 9	Differentiated	9	0	39.98	28.2624	32.0108
Ag3+PS25	Differentiated	3	25	43.9001	52.2178	53.6809
Ag3+PS50	Differentiated	3	50	35.3109	42.2443	41.0619
Ag3+PS75	Differentiated	3	75	36.4055	28.7552	20.4427
Ag3+PS100	Differentiated	3	100	25.1236	14.3172	8.2559
Ag6+PS25	Differentiated	6	25	59.7553	39.4936	42.7569
Ag6+PS50	Differentiated	6	50	24.4245	32.19	31.7565
Ag6+PS75	Differentiated	6	75	9.1186	23.3345	21.7139
Ag6+PS100	Differentiated	6	100	9.3061	13.2213	11.5102
Ag9+PS25	Differentiated	9	25	11.0412	25.894	31.6209
Ag9+PS50	Differentiated	9	50	13.0309	17.3107	19.0697
